# Supplementary material for: A Mobile App for Self-Triage for Pediatric Emergency Patients in Japan: 4 Year Descriptive Epidemiological Study
Source: JMIR Pediatr Parent. 2021 Jun 30;4(2):e27581. doi: 10.2196/27581 (PMC8280828; doi:10.2196/27581)
Supplement: Multimedia Appendix 1 [file pediatrics_v4i2e27581_app1.xlsx]

## Sheet: Sheet1
	17 発熱（こども）	Fever
	41℃以上の発熱がある	A fever of 41°C or more
5	生後３ヵ月未満で、38℃以上の発熱がある。	Less than 3 months old with a fever of 38℃ or more.
2	1日中ウトウトしている。	Patient has been out all day.
3	興奮している。または、あばれている。	Exiciting or fuming.
4	ひどい頭痛がある。	Having a severe headache.
12	重い病気で病院にかかっていて、熱が出たらすぐ病院に行くように指示されている。	A patient is in hospital with a serious illness and has been instructed to go to hospital as soon as patient has a fever.
10	皮膚や唇が乾いている。	Dry skin and lips, unable to drink.
11	ひどい腹痛がある。	Having a severe stomachache.
13	暑い所にしばらくいた。または、激しい運動の後である。	A patient has been in a hot place for a while. Or after strenuous exercise.
	けいれんしている。	Cramping
6	尿の量が減ったり、尿の色が濃くなったりしている。	The amount of urine is reduced or the color of the urine is darker.
7	水分を十分にとれていない。	Not drinking enough water.
9	吐き気がある、または、吐いている。	Nausea or vomiting.
17	全身が赤い、または、発疹がある。	Redness or rash all over the body.
14	発熱（38℃以上）があり、まだ病院を受診していない。	A patient has a fever (over 38°C) and has not yet been to visit a hospital.
15	痰（たん）のからんだせきが出る。または、黄色や緑色の鼻水が出る。	A cough with phlegm, or a yellow or green runny nose.
16	尿を出すときに痛がる。	Pain when passing urine.
18	耳を痛がっている。	Having a earache
19	耳の穴から膿（うみ）が出ている。または、耳だれがある。	Ear discharge or pus coming out of the ear canal.
20	以上の項目にあてはまらない。	None of the above applies.

## Sheet: Sheet2
Supplement Table. The Algorithm of "Fever" in this app.
Emergency	A fever of 41°C or more
	Less than 3 months old with a fever of 38℃ or more.
	Patient has been out all day.
	Exiciting or fuming.
	Having a severe headache.
	A patient is in hospital with a serious illness and has been instructed to go to hospital as soon as patient has a fever.
	Dry skin and lips, unable to drink.
	Having a severe stomachache.
Transfer to other symptoms	A patient has been in a hot place for a while. Or after strenuous exercise (Heat stroke).
	Cramping
Urgency	The amount of urine is reduced or the color of the urine is darker.
	Not drinking enough water.
	Nausea or vomiting.
	Redness or rash all over the body.
Low urgency/Non-emergency	A patient has a fever (over 38°C) and has not yet been to visit a hospital.
	A cough with phlegm, or a yellow or green runny nose.
	Pain when passing urine.
	Having a earache
	Ear discharge or pus coming out of the ear canal.
	None of the above applies.
